# Supplementary material for: Long-term outcomes of antenatal corticosteroids for preterm birth: An overview of systematic reviews
Source: PLOS Glob Public Health. 2025 May 7;5(5):e0004575. doi: 10.1371/journal.pgph.0004575 (PMC12057917; doi:10.1371/journal.pgph.0004575)
Supplement: S2 Appendix — (XLSX) [file pgph.0004575.s005.xlsx]

## Sheet: study characteristcs
Date	ID (extractor 1)	ID (extractor 2)	Review ID	Study eligibility	Title	Authors	Type of review	Review objective	Intervention (type of ACS, dosing regimen)	Comparator	No. and type of included studies	Primary Study IDs (e.g. Liggins 1972)	Countries	Country income group	Outcome definitions (if available)	Additional information (author’s conclusions/systematic review limitations/ methodological quality/risk of bias)	Remarks/Notes
2023-10-01	SS	FB	McGoldrick 2020	Eligible	Antenatal corticosteroids for accelerating fetal lung maturation for women at risk of preterm birth.	McGoldrick, Emma; Stewart, Fiona; Parker, Roses; Dalziel, Stuart R	Systematic Review & Meta-analysis	To assess the effects of administering a course of corticosteroids to women prior to anticipated preterm birth (before 37 weeks of pregnancy) on fetal and neonatal morbidity and mortality, maternal mortality and morbidity, and on the child in later life.	Dexamethasone; Betamethasone (single)	Placebo/no treatment	5 RCTs	Amorium 1999; Collaborative 1981; Kari 1994; Liggins 1972; Schutte 1980	Brazil, USA, Finland, New Zealand, Netherlands	UMIC, HIC	Neurodevelopmental disability at follow-up (visual impairment, hearing impairment, intellectual impairment defined as intelligence quotient less than -2 standard deviation below population mean, moderate/severe cerebral palsy (however defined by study authors), or developmental delay (defined as developmental quotient less than -2 standard deviation below population mean); Cerebral palsy (however…	Outcomes from existing trials with follow-up into childhood and adulthood are needed in order to investigate any longerterm effects of antenatal corticosteroids.
2023-11-01	SS	ZF	Ninan 2022	Eligible	Evaluation of Long-term Outcomes Associated With Preterm Exposure to Antenatal Corticosteroids: A Systematic Review and Meta-analysis.	Ninan, Kiran; Liyanage, Sugee K; Murphy, Kellie E; Asztalos, Elizabeth V; McDonald, Sarah D	Systematic Review & Meta-analysis	To conduct a systematic review and meta-analysis of long-term outcomes associated with preterm exposure to antenatal corticosteroids compared with no exposure in all children as well as children with preterm and full-term birth	Dexamethasone, Betamethasone single/unspecified course	no ACS	30 studies, retrospective and prospective cohort studies	Chawla 2013, Chawla 2016, Gover 2012, Lee 2008, Agarwal2018, Kim 2018, Laughon 2009, McElrath 2009, Lardon 2017, Lamminmäki 2021, Raikkonen 2020, Wolford 2020, Haslam2018, Aviram 2021, Tseng 2016, Hutcheon 2020, Gentle 2020, Bulbul 2020, Miyazaki 2015, Ushida 2020, Ushida 2020*, Basset 2018, Ishikawa 2015, Li 2019, Ochiai 2014, Young 2016, Kallen 2015, Kiechl-Kohlendorfer 2009, Sun 2015, Melmed 2…	USA, Canada, Singapore, Korea, Spain, Taiwan, Finland, Turkey, Japan, France, China, Sweden, Austria	HIC, UMIC	The primary outcome was an author-defined composite of any adverse neurodevelopmental and/or psychological disorder. Prespecified secondary outcomes included specific measures of visual impairment; auditory impairment; psychological developmental disorders (eg, disorders of speech and language as well as scholastic skills); autism spectrum disorders; attention-deficit/hyperactivity disorder or co…	Results of this study showed that exposure to a single course of antenatal corticosteroids was associated with a significantly lower risk of neurodevelopmental impairment in children with extremely preterm birth but a significantly higher risk of adverse neurocognitive and/or psychological outcomes in children with late-preterm and full-term birth, who made up approximately half of those with exp…
2023-10-01	SS	FB	Sarid 2022	Eligible	Neurological implications of antenatal corticosteroids on late preterm and term infants: a scoping review	Sarid, Emily B; Stoopler, Michelle L; Morency, Anne-Maude; Garfinkle, Jarred	Scoping Review	To synthesize the body of knowledge on the association between ACS exposure for risk of preterm birth and brain development in infants ultimately born late preterm and term	Dexamethasone, Betamethasone single/multiple course	no ACS	14 studies; cross sectional, prospective cohort, retrospective cohort	Alexander 2016; Chen 2008; Eriksson2012; Erni 2012; Ghosn 2021; Grant 2021; Ilg 2018; Kang2021, Khalife 2013, Ligges 2010, Melamed 2019, Paules 2005, Raikonnen 2020, Wolford 2020	Germany, Canada, USA, Spain, Finland,	HIC		Overall, our scoping review demonstrated that ACS exposure for risk of preterm birth may have important neurological implications in infants ultimately born late preterm and term. However, all studies were at serious risk of overall bias due to confounding by indication.
2023-11-01	SS	ZF	Walters 2022	Eligible	Repeat doses of prenatal corticosteroids for women at risk of preterm birth for improving neonatal health outcomes.	Walters, Anthony; McKinlay, Christopher; Middleton, Philippa; Harding, Jane E; Crowther, Caroline A	Systematic Review & Meta-analysis	To assess the effectiveness and safety, using the best available evidence, of a repeat dose(s) of prenatal corticosteroids, given to women who remain at risk of preterm birth seven or more days after an initial course of prenatal corticosteroids with the primary aim of reducing fetal and neonatal mortality and morbidity	Repeat doses of corticosteroid (IV, IM, or Oral)	no repeat doses/placebo	5 RCTs	Crowther 2006, Murphy 2008, Wapner 2006, TEAMS, Peltoniemi 2007	NewZealand, Australia, USA, Finland Murphy (20 countries): Argentina, Bolivia, Brazil, Canada, Chile, China, Colombia, Denmark, Germany, Hungary, Israel, Jordan, Netherlands, Peru, Poland, Russian Federation, Spain, Switzerland, United Kingdom, United States of America	HIC, LMIC, UMIC	Crowther 2006: "Neurosensory disability" defined as any of cerebral palsy, developmental delay (Mental Development Index greater than one SD below the mean), blindness or deafness. Crowther 2006: any of blindness, severe cerebral palsy, or severe intellectual impairment (intellectual quotient less than −3 SD). Murphy 2008: "Severe disability", defined as any of neuromotor (non‐ambulatory cerebral…	For childhood follow‐up, most outcomes had some concerns of risk of bias due to missing data from loss to follow‐up. The short-term benefits for babies included less respiratory distress and fewer serious health problems in the first few weeks afer birth with repeat dose(s) of prenatal corticosteroids for women still at risk of preterm birth seven days or more aGer an initial course. The current …
2023-11-01	SS	FB	Ciapponi 2021	Eligible	Dexamethasone versus betamethasone for preterm birth: a systematic review and network meta-analysis.	Ciapponi, Agustin; Klein, Karen; Colaci, Daniela; Althabe, Fernando; Belizan, Jose M; Deegan, Allie; Veroniki, Areti Angeliki; Florez, Ivan D	Systematic Review & Network metaanalysis	To evaluate the comparative clinical effectiveness and safety of dexamethasone vs betamethasone for preterm birth	Dxa/Beta	ACS/placebo	3 RCTs				neurodevelopmental disability at follow-up (blindness, deafness, moderate or severe cerebral palsy), development delay or intellectual impairment (defined as developmental quotient or intelligence quotient less than −2 standard deviation below population mean	Corticosteroids have proven effective for most neonatal and child-relevant outcomes compared with placebo or no treatment for women at risk of preterm birth. No important difference was found on neonatal death, neurodevelopmental disability, intraventricular hemorrhage, and birthweight between corticosteroids, and there was no statistically significant difference, but a potentially important diff…
2023-11-01	SS	ZF	Blankenship 2020	Eligible	Antenatal corticosteroids in preterm small-for-gestational age infants: a systematic review and meta-analysis.	Blankenship, Stephanie A; Brown, Kristine E; Simon, Laura E; Stout, Molly J; Tuuli, Methodius G	Systematic Review & Meta-analysis	To estimate the effect of antenatal corticosteroid administration on neonatal mortality and morbidity in preterm small-for-gestational age (SGA) infants through a systematic review and meta-analysis	ACS, either betamethasone or dexamethasone, prior to delivery (betamethasone), any	no ACS	3 studies Retrospective cohort, case control	Ishikawa 2015; Mitsiakos 2013; Schaap 2001	Netherlands, Canada, Japan	HIC			no metaanalysis for longterm outcomes
2023-11-01	SS	FB	Crowther 2019	Eligible	Effects of repeat prenatal corticosteroids given to women at risk of preterm birth: An individual participant data meta-analysis.	Crowther, Caroline A; Middleton, Philippa F; Voysey, Merryn; Askie, Lisa; Zhang, Sasha; Martlow, Tanya K; Aghajafari, Fariba; Asztalos, Elizabeth V; Brocklehurst, Peter; Dutta, Sourabh; Garite, Thomas J; Guinn, Debra A; Hallman, Mikko; Hardy, Pollyanna; Lee, Men-Jean; Maurel, Kimberley; Mazumder, Premasish; McEvoy, Cindy; Murphy, Kellie E; Peltoniemi, Outi M; Thom, Elizabeth A; Wapner, Ronald J; …	Systematic Review & Network metaanalysis	To assess the effects of repeat prenatal corticosteroid treatment given to women at risk of preterm birth to benefit their infants, both short-term and long-term, and whether the treatment effects differed participant and treatment factors	Repeat ACS	placebo/no placebo	6 RCTs	Aghajafari 2002, Crowther 2006, Murphy 2008, Peltoneiemi 2007, TEAMS, Wapner 2006	UK, Canada (2), Finland, Australia, New Zealand, USA	HIC	Neurosensory disability at childhood follow-up defined as developmental delay or intellectual impairment (developmental quotient or intelligence quotient more than one standard deviation below the mean), cerebral palsy (abnormality of tone with motor dysfunction), blindness (corrected visual acuity worse than 6/60 in the better eye), or deafness (hearing loss requiring amplification or worse) Gro…	There was no statistically significant effect of treatment with repeat prenatal corticosteroids on the risk of death or neurosensory disability for the child.No statistically significant differences were seen for the outcomes of death, neurosensory impairments, any neurosensory disability, major neurosensory disability, child behaviour, or respiratory disease at follow-up. However, reductions in …
2023-11-01	SS	FB	Park 2016	Eligible	Antenatal Corticosteroid Therapy Before 24 Weeks of Gestation: A Systematic Review and Meta-analysis.	Park, Christina K; Isayama, Tetsuya; McDonald, Sarah D	Systematic Review & Meta-analysis	To evaluate the effectiveness of antenatal corticosteroids compared with placebo or no treatment in neonates born before 24 weeks of gestation	single course of ACS (betamethasone 12 mgx 2, 24 h apart or Dexa 2 or 4 doses 12 h apart, 24 mg)	placebo/control	3 studies retrospective cohort, prospective cohort	Carlo 2011, Laughon 2009, Wong 2014	USA (2), Australia (1)	HIC		A limitation was that many of the secondary outcomes lacked data with some outcomes only containing one study, and all had “very low” quality of evidence. The studies that contributed to the adjusted analyses did not always control for the same confounding variables. Some clinically relevant aspects of care not reported included the time from administration of steroids to birth, use of surfactant…
2023-11-01	SS	ZF	Amiya 2016	Eligible	Antenatal Corticosteroids for Reducing Adverse Maternal and Child Outcomes in Special Populations of Women at Risk of Imminent Preterm Birth: A Systematic Review and Meta-Analysis.	Amiya, Rachel M; Mlunde, Linda B; Ota, Erika; Swa, Toshiyuki; Oladapo, Olufemi T; Mori, Rintaro	Systematic Review & Meta-analysis	To assess effects on maternal and child outcomes of antenatal corticosteroids administration among special subgroups of women at risk of imminent preterm birth, including those (1) with pre-gestational and gestational diabetes mellitus, (2) undergoing elective caesarean section in late preterm (34 to<37 weeks), (3) with chorioamnionitis, and (4) with growth restricted fetuses	ACS administration (betamethasone, dexamethasone, or hydrocortisone), given either parenterally or enterally	placebo/no treatment	P3:1 study, prospective cohort P4: 1 study; case-control	P3: Kent 2005 P4: Schaap 2001	P3: Australia P4: Netherlands	HIC		High-quality studies on maternal and long-term child outcomes in more diverse settings are needed to establish the balance of potential harms versus benefits in using ACS for these understudied subgroups.	Population: 1. having pregestational or gestational diabetes mellitus (sub-question P1);2. undergoing elective caesarean birth in late preterm (34 weeks to <36 weeks + 6 days) (sub-question P2);3. having an intrapartum bacterial infection (e.g., chorioamnionitis, systemic infections) (sub-question P3); or 4. having a growth-restricted infant (or, more broadly, one that was at least small for gest…
2023-11-01	SS	FB	Sotiriadis 2015	Eligible	Neurodevelopmental Outcome After a Single Course of Antenatal Steroids in Children Born Preterm: A Systematic Review and Meta-analysis.	Sotiriadis, Alexandros; Tsiami, Alexandra; Papatheodorou, Stefania; Baschat, Ahmet A; Sarafidis, Kosmas; Makrydimas, George	Systematic Review & Meta-analysis	To assess the effects on neurodevelopmental outcome of children after administration of a single course of antenatal corticosteroids for threatened preterm labor	single course of antenatal corticosteroids (dexamethasone or betamethasone)	placebo/ no treatment	14 studies; retrospective cohort, prospective cohort, RCTs, case control, non randomized cohort	Wong 2014; Chawla 2013; Liu 2012; Carlo 2011; Lee 2008; Dalziel 2005, Schaap 2001; Dessens 2001; Doyle 2000; Salokorpi 1997; Schmand 1990; Doyle 1989; Doyle 1986; Collaborative 1984	Australia, US, China, NewZealand, The Netherlands, Finland, US	HIC	The primary outcomes were severe disability, minor disability (as defined by the authors of the primary studies), cerebral palsy, mental development index less than 70, and psychomotor development index less than 70. The secondary outcomes were normal neurodevelopment (defined as absence of any of the primary outcomes) and scores in the neurodevelopment tests (given as continuous variables). Visu…	In summary, data from mostly nonrandomized studies indicate that one course of antenatal steroids in children born preterm is associated with improved rates of intact survival and severe disability compared with no steroids. However, the low quality of the majority of the studies mandates careful interpretation of the results. A future research agenda would focus on children born late preterm.
2023-11-01	SS	ZF	Peltoniemi 2011	Eligible	Repeated antenatal corticosteroid treatment: a systematic review and meta-analysis.	Peltoniemi, Outi M; Kari, M Anneli; Hallman, Mikko	Systematic Review & Meta-analysis	To systematically review the efﬁcacy and safety of repeated antenatal corticosteroid on neonatal morbidity, growth and later development	repeated or multiple or rescue and antenatal or prenatal steroid or corticosteroids or betamethasone or dexamethasone (included studies used Betamethasone)	placebo	4 RCTs	Crowther 2006, Peltoniemi 2007, Wapner 2006, Asztalos 2010	Australia, NewZealand, Finland, USA, Canada	HIC		More follow-up studies are needed to confirm the long-term safety of repeated betamethasone.
2023-11-01	SS	ZF	Onland 2011	Eligible	Effects of antenatal corticosteroids given prior to 26 weeks' gestation: a systematic review of randomized controlled trials.	Onland, Wes; de Laat, Monique W; Mol, Ben Willem; Offringa, Martin	Systematic Review & Meta-analysis	To determine the short- and medium long-term effects of antenatal corticosteroids on fetal and neonatal mortality and pulmonary and neurodevelopmental sequelae	single course of ACS	placebo	1 RCT	Salokorpi 1997	Finland	HIC			no metaanalysis for longterm outcome
2023-11-01	SS	ZF	Aghajafari 2001	Eligible	Multiple courses of antenatal corticosteroids: a systematic review and meta-analysis.	Aghajafari, F; Murphy, K; Willan, A; Ohlsson, A; Amankwah, K; Matthews, S; Hannah, M	Systematic Review & Meta-analysis	To determine the effects of multiple courses of antenatal corticosteroids on perinatal, infant and maternal health outcomes	Multiple courses of ACS (Betamethasone) 2 to>3 doses	Single course of ACS (Betamethasone)	1 study, prospective cohort	French 1999	Australia	HIC		It is clear that a single course of ACS has very substantial immediate benefits for preterm infants, but evidence from studies that addressed multiple courses of ACS and their long-term effects causes concern. We believe that the practice of repeating courses of ACS should be addressed in large multicenter randomized trials, with an emphasis on assessing long-term effects on growth and neurodevel…	no metaanalysis for longterm outcome
2023-11-01	SS	ZF	Ninan 2023	Eligible	Long-Term Outcomes of Multiple versus a Single Course of Antenatal Steroids: A Systematic Review	Ninan K.; Liyanage S.K.; Murphy K.E.; Asztalos E.V.; McDonald S.D.	Systematic Review	To determine the long-term neurodevelopmental and psychological outcomes following preterm exposure to multiple courses versus a single course of antenatal steroids	Multiple courses of ACS	Single course of ACS	8 studies, RCT F-UP, prospective cohort	Asztalos 2013; Asztalos 2010; Asztalos 2014; Wapner 2007; Peltoneimi 2009; Pesonen 2009; Vanda 2018; Kiran 2007	India, Finland, USA, Iran, Argentina, Bolivia, Brazil, Canada, Chile, China, Colombia, Denmark, Germany, Hungary, Israel, Jordan, Netherlands, Peru, Poland, Russian Federation, Spain, Switzerland, United Kingdom, United States of America	HIC, LMIC, UMIC		Preterm exposure to multiple courses versus a single course of ACS was not associated with significant increased risks or benefits of long-term development in preterm-born children but many studies are underpowered to assess these outcomes. Only 120 children have been followed up after randomization to a preterm single rescue dose. No children have been followed long-term after a single rescue co…
2023-11-01	SS	FB	Williams 2022	Eligible	Different corticosteroids and regimens for accelerating fetal lung maturation for babies at risk of preterm birth	Williams M.J.; Ramson J.A.; Brownfoot F.C.	Systematic Review & Meta-analysis	To assess the effects on fetal and neonatal morbidity and mortality, on maternal morbidity and mortality, and on the child and adult in later life, of administering different types of corticosteroids (dexamethasone or betamethasone), or different corticosteroid dose regimens, including timing, frequency and mode of administration	Dexamethasone (24 mg:2X 12 mg, 12 hrly)	Betamethasone (22.8 mg: 2X 11.4 mg, 24 hrly) (24 mg:m2X 12 mg, 12 hrly)	2 RCTs	Crowther 2019; Subtil 2003	Australia, NewZealand, France	HIC	Neurodevelopmental disability at follow-up (blindness, deafness, moderate/severe cerebral palsy (however defined by authors), or developmental delay/intellectual impairment (defined as developmental quotient or intelligence quotient less than –2 standard deviations below population mean) or variously defined) Visual impairment (however defined by authors) Hearing impairment (however defined by au…	Overall, it remains unclear whether there are important di erences between dexamethasone and betamethasone, or between one regimen and another. Most trials compared dexamethasone versus betamethasone. While for most infant and early childhood outcomes there may be no difference between these drugs, for several important outcomes for the mother, infant and child the evidence was inconclusive and d…
2023-11-01	SS	FB	Wang 2022	Eligible	Is antenatal corticosteroids exposure associated with hearing loss in preterm infants? A systematic review and meta-analysis.	Wang Y; Tian Q; Huang Y	Systematic Review & Meta-analysis	To synthesize the body of knowledge on the association between ACS exposure for risk of preterm birth and brain development in infants ultimately born late preterm and term To explore the associations between antenatal corticosteroids exposure and hearing loss in premature infants	Any tpye of ACS (Betaethasone, Dexamethasone), dose (single/multiple) and duration	ACS/placebo	7 studies case control, retrospective cohort	Leung 2016; Chawla 2013; Chawla 2013; Miyazaki 2015; Waters 2008; Lee 2008; Kim 2017	USA, Korea, Japan	HIC		Prenatal corticosteroids exposure is a protective factor for hearing impairment in premature infants. Prenatal betamethasone exposure has a stronger protective effect on hearing impairment in premature infants than dexamethasone exposure.	**extremely low birth weight infants
2023-11-01	SS	ZF	Sacco 2022	Eligible	The Effect of Antenatal Corticosteroid Use on Offspring Cardiovascular Function: A Systematic Review.	Sacco A; Cornish EF; Marlow N; David AL; Giussani DA	Systematic Review	To systematically review the human clinical literature to determine the effects of ACS on offspring cardiovascular function	ACS	no ACS	6 studies cohort, RCTs	Chen 2008; Dalziel 2004; DeVaries2008; Doyle 2000; South 2017; Nixon 2017	NewZealand, Netherlands, Australia, Canada, USA	HIC		The administration of ACS is not associated with long-term effects on blood pressure in exposed human offspring. The effects on cardiac structure and other measures of cardiac function were unclear because of the small number, heterogeneity and mixed quality of the studies. Given the preclinical and human evidence of potential harm following ACS exposure, there is a need for further research to a…
2023-11-01	SS	ZF	Crowley 1995	Eligible	ANTENATAL CORTICOSTEROID-THERAPY - A METAANALYSIS OF THE RANDOMIZED TRIALS, 1972 TO 1994	CROWLEY, PA	Systematic Review & Meta-analysis	To assess the effects of antenatal corticosteroids therapy when given to women before anticipated preterm delivery (elective, or after spontaneous labour)	All acceptably controlled comparisons of antenatal cortocosteroids (betametasone, dexamethasone, or hydrocortisone); **included studies used a single course	no ACS	3 RCTs	Collarorative 1984; Howie 1986; Smolers 1990	NewZealand, Netherlands, USA	HIC
2024-03-01	SS	FB	Ninan 2023	Eligible	The proportions of term or late preterm births after exposure to early antenatal corticosteroids, and outcomes: systematic review and meta-analysis of 1.6 million infants	Kiran N; Anja G; Yanchen W; Elizabeth VA; Marc B; Kellie EM; Sarah DM	Systematic Review & Meta-analysis	To systematically review the proportions of infants with early exposure to antenatal corticosteroids but born at term or late preterm, and short term and long-term outcomes	Unspecified courses of ACS	no ACS	4 studies population based cohort	Melamed 2019; Raikkonen 2020; Osteen 2022; Aviram 2022	Canada, USA, Finland	HIC		About 40% of infants exposed to early antenatal corticosteroids were born at term, with associated adverse short term and long term outcomes (low or very low certainty), highlighting the need for caution when considering antenatal corticosteroids.

## Sheet: study outcome
Date (extraction)	ID (extractor 1)	ID (extractor 2)	Review ID	Outcome	No. of studies and children included in analysis	Gestational age at birth (obtain GA at birth data from the primary studies, if not available in the review)	Timing of assessment/ Age at follow up (obtain data from the primary studies, if not available in the review)	Summary of effect of interventions (pooled effects, e.g., RR, OR, MD or HR, etc. as reported in the individual reviews, 95% CIs) If there are no meta‐analyses in a review, please extract the narrative text relating to the results for reported outcomes	GRADE (if available)
2023-10-01	SS	FB	McGoldrick 2020	Developmental delay in childhood	3 studies, 600 children	Mean GA 24 to 32 weeks	10 -12 yrs	RR 0.51, 95% CI 0.27 to 0.97	moderate
2023-10-01	SS	FB	McGoldrick 2020	Neurodevelopmental disability				not reported	not reported
2023-10-01	SS	FB	McGoldrick 2020	Intellectual impairment	3 studies, 778 children	Mean GA 24 to 32 weeks	3 to 12 years	RR 0.86, 95% CI 0.44 to 1.69	not reported
2023-10-01	SS	FB	McGoldrick 2020	Hearing impairment	2 studies, 166 children	Mean GA 24 to 32 weeks	4 to 12 years	RR 0.64, 95% CI 0.04 to 9.87	not reported
2023-10-01	SS	FB	McGoldrick 2020	Visual impairment	2 studies, 166 children	Mean GA 24 to 32 weeks	4 to 12 years	RR 0.55, 95% CI 0.24 to 1.23	not reported
2023-10-01	SS	FB	McGoldrick 2020	Death in childhood	4 studies, 1010 children	Mean GA 24 to 32 weeks		RR 0.68, 95% 0.36 to 1.27	not reported
2023-10-01	SS	FB	McGoldrick 2020	Cerebral palsy in childhood	5 studies, 904 children	Mean GA 24 to 32 weeks	2 to 12 years	RR 0.60, 95% CI 0.34 to 1.03	not reported
2023-10-01	SS	FB	McGoldrick 2020	Behavioral and learning difficulty	1 study, 90 children	Mean GA 26 to 32 weeks	10 to 12 years	RR 0.86, 95% CI 0.35 to 2.09	not reported
2023-10-01	SS	FB	McGoldrick 2020	Mean childhood weight (kg)	2 studies, 333 children	Mean GA 24 to 32 weeks	6 to 12 years	MD 0.30, 95% CI -0.39 to 1.00	not reported
2023-10-01	SS	FB	McGoldrick 2020	Mean childhood head circumference (cm)	2 studies, 328 children	Mean GA 24 to 32 weeks	6 to 12 years	MD 0.27, 95% CI -0.08 to 0.63	not reported
2023-10-01	SS	FB	McGoldrick 2020	Mean childhood height (cm)	2 studies, 334 children	Mean GA 24 to 32 weeks	6 to 12 years	MD 1.02, 95% CI -0.26 to 2.29	not reported
2023-10-01	SS	FB	McGoldrick 2020	Mean childhood systolic blood pressure (mmHg)	1 study, 223 children	Mean GA 24 to 32 weeks	6 years	MD -1.06, 95% CI -4.06 to 0.86	not reported
2023-10-01	SS	FB	McGoldrick 2020
2023-11-01	SS	ZF	Ninan 2022	Single ACS course vs no ACS neurodevelopmental impairment	2 studies, 3948	<37 weeks	18 to 22 mo corrected age	aOR 0.69, 95% CI 0.57 to 0.84	low
2023-11-01	SS	ZF	Ninan 2022	Unispecified no. of ACS vs no ACS
2023-11-01	SS	ZF	Ninan 2022	Any mental or behavioral disorder	1 study, 670,097	preterm or full term	1 to 11 years	aHR 1.33, 95% CI 1.26 to 1.41	low
2023-11-01	SS	ZF	Ninan 2022	Any mental or behavioral disorder	1 study, 4708	preterm or full term	6 to 10 years	aOR 2.58, 95% CI 1.50 to 4.42	very low
2023-11-01	SS	ZF	Ninan 2022	Any mental or behavioral disorder	1 study, 28,610	preterm	1 to 11 years	aHR 1.00, 95% CI 0.92 to 1.09	low
2023-11-01	SS	ZF	Ninan 2022	Neurodevelopmental impairment	5 studies, *no of chidlen not available	preterm	1 to 3 years	aOR 0.78, 95% CI 0.57 to 1.06	low
2023-11-01	SS	ZF	Ninan 2022	Any mental or behavioral disorder	1 study, 641,487	full term birth	1 to 11 years	aHR 1.47, 95% CI 1.36 - 1.60	low
2023-11-01	SS	ZF	Ninan 2022	Single ACS course vs no ACS
2023-11-01	SS	ZF	Ninan 2022	Cerebral palsy (adjusted)	2 studies	preterm birth	NR	OR 0.60, 95% CI 0.43 - 0.83	low
2023-11-01	SS	ZF	Ninan 2022	Moderate/serious CP (adj)	2 studies	preterm birth	NR	OR0.82, 95% CI 0.56 - 1.19	low
2023-11-01	SS	ZF	Ninan 2022	Auditory impairment (adj)	3 studies	preterm birth	NR	OR 0.58, 95% CI 0.33 - 1.01	very low
2023-11-01	SS	ZF	Ninan 2022	Visual impairment (unadj)	3 studies	perterm birth	NR	OR 1.42, 95% CI 0.57 to 3.54	very low
2023-11-01	SS	ZF	Ninan 2022	Neurodevelopmental impairment (adj)	4 studies,	preterm birth	NR	RR 0.83, 95% CI 0.65 to 1.05	low
2023-11-01	SS	ZF	Ninan 2022	Cerebral palsy (unadjusted)	4 studies	preterm birth	NR	RR 0.73 , 95% CI 0.56 - 0.96	low
2023-11-01	SS	ZF	Ninan 2022	BSID MDI-II <70 (unadjusted)	4 studies	pretrm birth	NR	RR 0.94, 95% CI 0.72- 1.23	very low
2023-11-01	SS	ZF	Ninan 2022	BSID III cognitive score <85 (unadjusted)	3 studyes	preterm	NR	RR 0.56, 95% CI 0.28 -1.13	very low
2023-11-01	SS	ZF	Ninan 2022	Auditory impairment (unadj)	4 studies	preterm birth	NR	RR 0.63, 95% CI 0.37 - 1.07	very low
2023-11-01	SS	ZF	Ninan 2022	Visual impairment (unadj)	4 studies	preterm birth	NR	RR 1.33, 95% CI 0.58 -3.08	very low
2023-11-01	SS	ZF	Ninan 2022	Hemiparesis (unadj)	2 studies	preterm birth	NR	RR 0.83, 95% CI, 0.14 -5.02	very low
2023-11-01	SS	ZF	Ninan 2022	Diparesis (unadj)	2 studies	preterm birth	NR	RR 0.35, 95% CI 0.06 -2.18	very low
2023-11-01	SS	ZF	Ninan 2022	Body weight (KG) (unadj)	2 studies	preterm birth	NR	MD 0.29, 95% CI - 1.1 to 0.51	very low
2023-11-01	SS	ZF	Ninan 2022	Head circumfarence (cm)	2 studies	preterm birth	NR	MD 0.33, 95% CI -1.6 to 0.93	very low
2023-11-01	SS	ZF	Ninan 2022	Unspecified number of courses of ACS versus those unexposed
2023-11-01	SS	ZF	Ninan 2022	Neurodevelopmental impairment (unadj)	5 studies	preterm birth	NR	OR 0.96, 95% CI 0.61 - 1.50	very low
2023-11-01	SS	ZF	Ninan 2022	Cerebral palsy (unadjusted)	3 studies	preterm birth	NR	RR 0.86, 95% CI 0.76 - 0.98	low
2023-11-01	SS	ZF	Ninan 2022	Auditory impaiment (unadj)	2 studies	preterm birth	NR	RR 0.57, 95% CI 0.36-0.90	very low
2023-11-01	SS	ZF	Ninan 2022	Visual impairment (unadj)	2 studies	preterm birth	NR	RR 1.15, 95 CI 0.96 - 1.35	very low
2023-10-01	SS	FB	Sarid 2022	Biometric head measurement; Brain imaging; Psychiatric problems; Neurocognitive and neuromotor development	no metaanalysis	late preterm and term	12 months to <18 years	The review assigned the findings to four thematic categories: biometric head measurement, structural brain imaging, psychiatric problems (e.g., behavioral disorders, increased difficulties with sustained attention, and higher stress appraisal), and neurocognitive and neuromotor function. The adverse outcomes identified in this review were reduced head circumference, structural cortical difference…
2023-11-01	SS	ZF	Walters 2022	At early childhood follow up (2- <5yrs)
2023-11-01	SS	ZF	Walters 2022	Neurodevelopmental impairment at early childhood follow up	4 trials, 3616 children	preterm or term	2 - <5 yrs	RR 0.97, 95% CI 0.85 to 1.10	high
2023-11-01	SS	ZF	Walters 2022	Survival free of neurodevelopmental impairment at early childhood follow up	4 trials, 3845 children	preterm or term	2- <5 yrs	RR 1.01, 95% CI 0.98, 1.04	high
2023-11-01	SS	ZF	Walters 2022	Survival free of major neurodevelopmental impairment at early childhood follow up	3 trials, 1816 children	preterm or term	2- < 5 yrs	RR 1.02; 95% CI 0.98, 1.05	moderate
2023-11-01	SS	ZF	Walters 2022	Cerebral palsy at early childhood follow-up	5 trials, 3541 children	preterm or term	2- < 5 yrs	RR 1.03; 95% CI 0.71 , 1.49	moderate
2023-11-01	SS	ZF	Walters 2022	Developmental delay or intellectual impairment at early childhood follow-up (any)	4 trials, 3581 children	preterm or term	2- < 5 yrs	RR 0.95; 95% CI 0.84 , 1.09	high
2023-11-01	SS	ZF	Walters 2022	Mental Developmental Index at early childhood follow-up	3 trials, 1627 children	preterm or term	2- < 5 yrs	MD 0.89; 95% CI -0.61 , 2.39	high
2023-11-01	SS	ZF	Walters 2022	Child behaviour at early childhood follow-up, Child Behaviour Checklist total score in the clinical range	1 trial, 1045 children	preterm or term	2- yrs	RR 1.09 ; 95% CI 0.79 , 1.51	moderate
2023-11-01	SS	ZF	Walters 2022	Child behaviour: Behaviour rating scale in the clinical range (BSID-II)	1 trial, 1776 children	preterm or term	2- < 5 yrs	RR 1.16; 95% CI 1.00 , 1.34	moderate
2023-11-01	SS	ZF	Walters 2022	Child behaviour at early childhood follow-up as assessed by Early Child Behaviour Questionnaire Extraversion summary scale	1 trial, 142 children	preterm or term	2-yrs	MD 0.00; 95% CI -0.18 , 0.18	moderate
2023-11-01	SS	ZF	Walters 2022	Child behaviour at early childhood follow-up assessed by Early Child Behaviour questionnaire Negative affectivity summary scale	1 trial, 142 children	preterm or term	2- yrs	MD -0.10; 95% CI -0.27 , 0.07	moderate
2023-11-01	SS	ZF	Walters 2022	Child behaviour at early childhood follow-up assessed by Early Child Behaviour questionnaire Effortful control summary scale	1 trial, 142 children	preterm or term	2- yrs	MD 0.00; 95% CI -0.17 , 0.17	moderate
2023-11-01	SS	ZF	Walters 2022	Psychomotor Developmental Index at early childhood follow-up	2 trials, 1423 children	preterm or term	2- < 5 yrs	MD 1.26; 95% CI -0.45 , 2.96	moderate
2023-11-01	SS	ZF	Walters 2022	Deafness/hearing impairment at early childhood follow-up	4 trials, 3528 children	preterm or term	2- < 5 yrs	RR 0.97; 95% CI 0.56 , 1.71	moderate
2023-11-01	SS	ZF	Walters 2022	Blindness/visual impairment at early childhood follow-up	3 trials, 3274 children	preterm or term	2- < 5 yrs	RR 1.17 ; 95% CI 0.65 , 2.10	moderate
2023-11-01	SS	ZF	Walters 2022	Hypertension at early childhood follow-up	1 trial, 628 children	preterm or term	2- yrs	RR 0.97; 95% CI 0.77 , 1.23	moderate
2023-11-01	SS	ZF	Walters 2022	Asthma or recurrent wheeze at early childhood follow-up	3 trials, 1720 children	preterm or term	2- < 5 yrs	RR 0.89 95% CI 0.74 , 1.06	moderate
2023-11-01	SS	ZF	Walters 2022	Any respiratory disease at early childhood follow-up	3 trials, 3423 children	preterm or term	2- < 5 yrs	RR 1.04; 95% CI 0.92 , 1.18	high
2023-11-01	SS	ZF	Walters 2022	Mean weight at early childhood follow-up (kg)	4 trials, 1776	preterm or term	2- < 5 yrs	MD -0.16; 95% CI -0.25 , -0.07	high
2023-11-01	SS	ZF	Walters 2022	Mean weight z-score at early childhood	1 trial, 1047 children	preterm or term	2 yrs	MD -0.03, 95% CI -0.19 , 0.13	high
2023-11-01	SS	ZF	Walters 2022	Mean weight adjusted for age at early childhood follow‐up (standardised mean difference)	3 trials, 1776 children	preterm or term	2 - <5 yrs	SMD ‐0.06; 95% CI ‐0.15, 0.04	high
2023-11-01	SS	ZF	Walters 2022	Weight small for age at early childhood follow-up	2 trials, 1533 children	preterm or term	2- < 5 yrs	RR 0.92; 95% CI 0.72 , 1.19	moderate
2023-11-01	SS	ZF	Walters 2022	Mean head circumference at early childhood follow-up (cm)	4 trials, 3784 children	preterm or term	2- < 5 yrs	MD -0.06; 95% CI -0.18 , 0.06	high
2023-11-01	SS	ZF	Walters 2022	Mean head circumference Z score at early childhood follow‐up	2 trials, 1290 children	preterm or term	2- < 5 yrs	MD 0.04 ; 95% CI ‐0.09, 0.18	high
2023-11-01	SS	ZF	Walters 2022	Head circumference small for age at early childhood follow-up	2 trials, 1527 children	preterm or term	2- < 5 yrs	RR 1.02 ; 95% CI 0.87 , 1.21	moderate
2023-11-01	SS	ZF	Walters 2022	Mean height at early childhood follow-up (cm)	4 trials, 3784 children	preterm or term	2- < 5 yrs	MD -0.07 ; 95% CI -0.31 , 0.17	high
2023-11-01	SS	ZF	Walters 2022	Height Z score at early childhood follow‐up	2 trials, 1290 children	preterm or term		MD - 0.40; 95% CI -0.17 , 0.09	high
2023-11-01	SS	ZF	Walters 2022	Mean height adjusted for age at early childhood follow‐up (standardised mean difference)	3 trials, 1776 children	preterm or term		SMD -0.06; 95% CI -0.15 - 0.04	high
2023-11-01	SS	ZF	Walters 2022	Height small for age at early childhood follow-up	2 trials, 1526 children	preterm or term	2- < 5 yrs	RR 1.03; 95% CI 0.77 , 1.36	low
2023-11-01	SS	ZF	Walters 2022	Mean systolic blood pressure at early childhood follow-up (mmHg)	1 trial, 486 children	preterm or term	2- < 5 yrs	MD -2.90 ; 95% CI -5.40 , -0.40	high
2023-11-01	SS	ZF	Walters 2022	Mean systolic blood pressure Z score at early childhood follow-up (mmHg)	1 trial, 672 children	preterm or term	2- < 5 yrs	MD -0.10 ; 95% CI -0.28 , 0.08	moderate
2023-11-01	SS	ZF	Walters 2022	Mean diastolic blood pressure at early childhood follow-up (mmHg)	1 trial, 486 children	preterm or term	2- < 5 yrs	MD -1.00; 95% CI -2.86, 0.86]	high
2023-11-01	SS	ZF	Walters 2022	Mean diastolic blood pressure Z score at early childhood follow-up (mmHg)	1 trial, 628 children	preterm or term	2- < 5 yrs	MD 0.10; 95% CI -0.05 , 0.25]	moderate
2023-11-01	SS	ZF	Walters 2022	Mid to later childhood (5 yrs - <18 yrs)	2 trials, 2874 fetuses randomised	preterm or term		RR 0.93; 95% CI 0.69, 1.26
2023-11-01	SS	ZF	Walters 2022	Total deaths (after randomization upto mid- to later childhood follow up)	2 trials, 2874 fetuses randomised	preterm or term		RR 0.93; 95% CI 0.69, 1.26
2023-11-01	SS	ZF	Walters 2022	Neurocognitive impairment at mid- to later childhood follow up	1 trial, 897 children	preterm or term	6-8 yrs	RR 0.96; 95% CI 0.72, 1.29	low
2023-11-01	SS	ZF	Walters 2022	Survival free of neurocognitive impairment at mid- to later childhood childhood follow up	1 trial, 963 children	preterm or term	6-8 yrs	RR 1.01; 95% CI 0.95, 1.08	moderate
2023-11-01	SS	ZF	Walters 2022	Survival free of major neurocognitive impairment at mid- to later childhood follow up	2 trials, 2682 children	preterm or term		RR 1.00; 95% CI 0.97, 1.04	moderate
2023-11-01	SS	ZF	Walters 2022	Motor impairment at age five to less than 18 years		preterm or term		Neither of the trials reporting data for follow‐up at mid‐ to late childhood reported data for motor impairment. Murphy 2008 reported "neuromotor disability", which was classified as non‐ambulatory cerebral palsy and is included under the outcome section 'Cerebral palsy'
2023-11-01	SS	ZF	Walters 2022	Cognitive impairment at mid- to later childhood follow-up	2 trials, 2504 children	preterm or term	5 yrs - <18 yrs	RR 1.00; 95% CI 0.81, 1.22	moderate
2023-11-01	SS	ZF	Walters 2022	Educational achievement at age five to less than 18 years		preterm or term		Only one trial reported data for educational achievement at mid‐ to late childhood (Crowther 2006). Educational achievement was reported using the Wide Range Achievement Test 4 for spelling, mathematics and reading standardised to a mean of 100 and SD of 15. The authors reported little or no difference between groups (spelling: MD −0.9, 95% CI −3.4 to 1.6; mathematics: MD 0.1, 95% CI −2.3 to 2.4;…
2023-11-01	SS	ZF	Walters 2022	Cerebral palsy at mid- to later childhood follow-up	2 trials, 2622 children	preterm or term	5 yrs - <18 yrs	RR 0.74; 95% CI 0.43, 1.26	low
2023-11-01	SS	ZF	Walters 2022	Deafness/hearing impairment at mid- to later childhood follow-up	2 trials , 2532 children	preterm or term	5 yrs - <18 yrs	RR 1.62; 95% CI 0.77, 3.41	low
2023-11-01	SS	ZF	Walters 2022	Blindness/visual impairment at mid- to later childhood follow-up	2 trials , 2532 children	preterm or term	5 yrs - <18 yrs	RR 1.12; 95% CI 0.79, 1.59	low
2023-11-01	SS	ZF	Walters 2022	Abnormal child behaviour at mid- to later childhood follow-up	1 trial, 1615 childres	preterm or term	5 yrs - <18 yrs	RR 0.96; 95% CI 0.75, 1.22	moderate
2023-11-01	SS	ZF	Walters 2022	Child behaviou at mid- to later childhood follow-up (standardised mean difference)	2 trials, 2480 children	preterm or term	5 yrs - <18 yrs	MD -0.00; 95% CI -0.08, 0.08	moderate
2023-11-01	SS	ZF	Walters 2022	Asthma or recurrent wheeze at mid- to later childhood follow-up	1 trial, 979 children	preterm or term	6 - 8 yrs	RR 1.01 ; 95% CI 0.85, 1.19	high
2023-11-01	SS	ZF	Walters 2022	Any respiratory disease at mid- to later childhood childhood follow-up	2 trial, 979 children	preterm or term	5 yrs - <18 yrs	RR 0.79 ; 95% CI 0.36, 1.72	very low
2023-11-01	SS	ZF	Walters 2022	Mean weight at mid- to later childhood childhood follow-up (kg)	1 trial, 1635 children	preterm or term	5 yrs	MD -0.20; 95% CI -0.62, 0.22	moderate
2023-11-01	SS	ZF	Walters 2022	Mean weight Z score at mid- to later childhood follow-up	1 trial, 940 children	preterm or term	6 yrs - 8 yrs	MD -0.06; 95% CI -0.23, 0.11	high
2023-11-01	SS	ZF	Walters 2022	Mean head circumference at mid- to later childhood follow-up (cm)	1 trial, 1635 children	preterm or term	5 yrs	MD -0.10; 95% CI -0.36, 0.16	moderate
2023-11-01	SS	ZF	Walters 2022	Head circumference Z score at mid- to later childhood follow-up	1 trial, 885 children	preterm or term	5 yrs - <18 yrs	MD -0.04; 95% CI -0.22, 0.14	moderate
2023-11-01	SS	ZF	Walters 2022	Mean height at mid- to later childhood follow-up (cm)	1 trial, 1635 children	preterm or term	5 yrs - <18 yrs	MD -0.40; 95% CI -1.11, 0.31	moderate
2023-11-01	SS	ZF	Walters 2022	Mean height Z score at mid- to later childhood follow-up	1 trial, 912 children	preterm or term	6 yrs - 8 yrs	MD 0.02 ; 95% CI -0.13, 0.17	high
2023-11-01	SS	ZF	Walters 2022	BMI Z scores at mid- to later childhood follow-up	1 trial, 910 children	preterm or term	6-8 yrs	MD -0.13; 95% CI -0.30, 0.04	high
2023-11-01	SS	ZF	Walters 2022	Body composition: total body fat-free mass at mid- to later childhood follow-up (kg)	1 trial, 185 children	preterm or term	6-8 yrs	MD -0.20; 95% CI -1.43, 1.03	not reported
2023-11-01	SS	ZF	Walters 2022	Body composition: total body fat mass at mid- to later childhood follow-up (kg)	1 trial, 185 children	preterm or term	6-8 yrs	MD 0.10; 95% CI -0.71, 0.91	not reported
2023-11-01	SS	ZF	Walters 2022	Mean systolic blood pressure at mid- to later childhood follow-up (mmHg)	1 trial, 1635 children	preterm or term	5 yrs	MD 0.30; 95% CI -1.06, 1.66	moderate
2023-11-01	SS	ZF	Walters 2022	Mean diastolic blood pressure at mid- to later childhood follow-up (mmHg)	1 trial, 1635 children	preterm or term	5 yrs	MD 0.70; 95% CI -0.46, 1.86	moderate
2023-11-01	SS	ZF	Walters 2022	Mean systolic blood pressure Z score at mid- to later childhood follow-up	1 trial, 848 children	preterm or term	6-8 yrs	MD 0.07; 95% CI -0.06, 0.20	moderate
2023-11-01	SS	ZF	Walters 2022	Mean diastolic blood pressure Z score at mid- to later childhood follow-up	1 trial, 848 children	preterm or term	6- 8 yrs	MD -0.09 ; 95% CI -0.25, 0.07	moderate
2023-11-01	SS	ZF	Walters 2022	Measures of lung function at mid- to later childhood follow-up: mean FEV1 Z score	1 trial, 185 children	preterm or term	6- 8 yrs	MD -0.06; 95% CI -0.34, 0.22	very low
2023-11-01	SS	ZF	Walters 2022	Measures of lung function at mid- to later childhood follow-up: mean FVC Z score	1 trial, 185 children	preterm or term	6- 8 yrs	MD -0.18 ; 95% CI -0.49, 0.13	very low
2023-11-01	SS	ZF	Walters 2022	Measures of lung function at mid- to later childhood follow-up: mean FEV1/FVC Z score	1 trial, 185 children	preterm or term	6- 8 yrs	MD -0.19 ; 95% CI -0.44, 0.06	very low
2023-11-01	SS	ZF	Walters 2022	Hospital re-admission by early childhood follow-up	4 trials, 3824 children	preterm or term	5 yrs - <18 yrs	RR 1.02 ; 95% CI 0.93, 1.11
2023-11-01	SS	ZF	Walters 2022	Hospital re-admission by mid to later childhood follow-up	1 trial, 980 childen	preterm or term	6-8 yrs	RR 1.10 ; 95% CI 0.80, 1.52
2023-11-01	SS	ZF	Walters 2022	Hypertension at early childhood follow-up		preterm or term	5 yrs - <18 yrs	No trials reported hypertension. Crowther 2006 reported that the proportion of children in the pre‐hypertensive range (greater than 90th centile for systolic or diastolic blood pressure) was not different between the repeat doses of corticosteroids group and the placebo group (RR 1.07, 95% CI 0.64 to 1.80; 848 children).
2023-11-01	SS	FB	Ciapponi 2021	Neurodevelopmental disability (NDD)	2 studies, 1151 children			Dexa vs Beta (NML) OR 1.03 , 95% CrI 0.8 - 1.33	moderate
2023-11-01	SS	ZF	Blankenship 2020	Severe global delay (upto 3 yrs); abnormal behaviour	no metatanalysis			Long-term neurodevelopmental outcomes were reported among three studies. Two studies reported on severe global delay up to three years of age as determined by a development quotient (DQ) less than 70, or more than two standard deviations below the mean DQ of 100, as defined by the Kyoto Scale of Psychological Development test or the Griffiths test for mental developmental scales. Among infants wi…
2023-11-01	SS	FB	Crowther 2019	Death or neurosensory disability	6 RCTS, 4557 children	not available	not available	RR 1.03, 95% CI 0.94 - 1.13	not reported
2023-11-01	SS	FB	Crowther 2019	Death (fetal, neonatal or later death up to the time of follow up)	11 RCTs, 5764 children	not available	not available	RR 0.96 ; 95% CI 0.74, 1.24	not reported
2023-11-01	SS	FB	Crowther 2019	Cerebral palsy	5 RCTs, 3911 children	not available	not available	RR 1.02 ; 95% CI 0.70, 1.49	not reported
2023-11-01	SS	FB	Crowther 2019	Developmental delay or intellectual impairment at early childhood follow-up (any)	4 RCTs, 3652 children	not available	not available	RR 1.02 ; 95% CI 0.92, 1.14	not reported
2023-11-01	SS	FB	Crowther 2019	Blindness	4 RCTs, 3045 children	not available	not available	RR 1.14 ; 95% CI 0.62, 2.12	not reported
2023-11-01	SS	FB	Crowther 2019	Deafness	4 RCTs, 3041 children	not available	not available	RR 1.02 ; 95% CI 0.57, 1.85	not reported
2023-11-01	SS	FB	Crowther 2019	Gross motor dysfunction	4 RCTs, 3727 children	not available	not available	RR 0.98 ; 95% CI 0.74, 1.29	not reported
2023-11-01	SS	FB	Crowther 2019	Motor delay	4 RCTs, 3559 children	not available	not available	RR 1.05 ; 95% CI 0.92, 1.21	not reported
2023-11-01	SS	FB	Crowther 2019	Any neurosensory disability	5 RCTs,4125 children	not available	not available	RR 1.03 ; 95% CI 0.93, 1.14	not reported
2023-11-01	SS	FB	Crowther 2019	Major neurosensory disability	5 RCTs, 4002 children	not available	not available	RR 1.03; 95% CI 0.85, 1.25	not reported
2023-11-01	SS	FB	Crowther 2019	Weight at follow up (z-scores)	4 RCTs, 3734 children	not available	not available	MD -0.11; 95% CI -0.19, -0.03	not reported
2023-11-01	SS	FB	Crowther 2019	Head circumference at follow up (z-score)	4 RCTs, 3657 children	not available	not available	MD -0.07; 95% CI -0.15, 0.02	not reported
2023-11-01	SS	FB	Crowther 2019	Height at follow up (Z-score)	4 RCT, 3410 children	not available	not available	MD -0.08 ; 95% CI -0.18, 0.01	not reported
2023-11-01	SS	FB	Crowther 2019	Child behaviour	2 RCT, 1432 children	not available	not available	RR 1.11 ; 95% CI 0.92, 1.35	not reported
2023-11-01	SS	FB	Crowther 2019	Respiratory disease	4 RCTs, 3890 children	not available	not available	RR 0.96 ; 95% CI 0.86, 1.08	not reported
2023-11-01	SS	FB	Crowther 2019	Follow up blood pressure (systolic) (mmHg)	2 RCT, 1101 children	not available	not available	MD -1.73 ; 95% CI -3.39, -0.08	not reported
2023-11-01	SS	FB	Crowther 2019	Follow up blood pressure (diastolic) (mmHg)	2 RCT, 1066 children	not available	not available	MD -0.48 ; 95% CI -1.81, 0.84	not reported
2023-11-01	SS	FB	Crowther 2019	Follow up blood pressure (mean arterial) (mmHg)	2 RCTs, 1056 children	not available	not available	MD -0.80 ; 95% CI -2.13, 0.53	not reported
2023-11-01	SS	FB	Park 2016	Neurologic impairment	1 study, 601 children	<24 weeks	18-22 months	aOR 1.11, 95% CI 0.75 - 1.66	very low
2023-11-01	SS	FB	Park 2016	Neurologic impairment	1 study, 68 children	22 weeks	18-22 months	OR 1.14, 95% CI 0.43 -3.05	not reported
2023-11-01	SS	FB	Park 2016	Neurologic impairment	1 study, 533children	23 weeks	18-22 months	OR 0.95, 95% CI 0.66 - 1.38	not reported
2023-11-01	SS	FB	Park 2016	mortality at 18-22 mo	1 study	<24 weeks	18-22 months	aOR 0.51, 95% CI 0.41 - 0.64	not reported
2023-11-01	SS	FB	Park 2016	mortality at 18-22 mo	1 study	22 weeks	18 - 22 months	aOR 0.60, 95% CI 0.43 -1.07	not reported
2023-11-01	SS	FB	Park 2016	mortality at 18-22 mo	1 study	23 weeks	18 - 22 months	aOR 0.50, 95%CI 0.40 - 0.63	not reported
2023-11-01	SS	FB	Park 2016	developmental delay –2 standard deviations or less	1 study, 8 ACS, 10 no ACS	23 weeks	2-3 years	unadj OR 1.29 [0.07 - 24.38]	not reported
2023-11-01	SS	FB	Park 2016	chronic lung disease at 2 years	1 study, 29 in ACS, 14 in no ACS	23 weeks	2 years	unadj OR 1.05 [0.22 -4.98]	not reported
2023-11-01	SS	FB	Park 2016	moderate to severe functional disability	1 study, 10 ACS, 13 no ACS	23 weeks	2-3 years	unadj OR 0.37 [0.06, 20.9]	not reported
2023-11-01	SS	FB	Park 2016	mental developmental index <70	1 study	< 24 weeks	18-22 months	<24 weeks: aOR 1.31; 95% CI [0.83-2.07] 22 weeks: aOR 2.16; 95% CI [0.36 - 13.10] 23 weeks: aOR 1.27; 95% CI [0.79 -2.03]	not reported
2023-11-01	SS	FB	Park 2016	psychomotor development index <70	1 study,	<24 weeks	18-22 months	<24 weeks: aOR 1.00; 95% CI [0.65- 1.54] 22 weeks: aOR 1.47; 95% CI [0.48 - 4.50] 23 weeks: aOR 0.93; 95% CI [ 0.58 - 1.49]	not reported
2023-11-01	SS	FB	Park 2016	Bayley III cognitive score <70	1 study,	<24 weeks	18-22 months	<24 weeks: aOR 0.37; 95% CI [0.12 -1.11] 22 weeks: aOR 1.28; 95% CI [0.06 - 27.50] 23 weeks: aOR 0.31; 95% CI [0.10- 1.00]	not reported
2023-11-01	SS	FB	Park 2016	Modeate to severe cerebral palsy	1 study	<24 weeks	18-22 months	<24 weeks: aOR 0.54; 95% CI [0.33 - 0.88] 22 weeks: aOR 0.22; 95% CI [0.23- 3.34] 23 weeks: aOR 0.29; 95% CI [0.29 - 0.85]	not reported
2023-11-01	SS	FB	Park 2016	Blindness	1 study, 379 ACS; 170 no ACS	<24 weeks	18-22 months	<24 weeks (23 weeks): aOR .31; 95% CI [0.10 - 0.93]	not reported
2023-11-01	SS	FB	Park 2016	Deafness	1 study, 376 ACS, 169 no ACS	23 weeks	18-22 months	aOR 0.39; 95% CI [0.16 - 0.93]	not reported
2023-11-01	SS	ZF	Amiya 2016	P3 (having an intrapartum bacterial infection): Cerebral palsy	1 study, 72 children	< 30 weeks	1 to 3 years	OR 0.35; 95% CI (0.07 - 1.67),	very low
2023-11-01	SS	ZF	Amiya 2016	P3 (having an intrapartum bacterial infection): General Development Quotient at 1 years' follow up	1 study, 72 children	<30 weeks	1 year	MD 6.00 , 95% CI (- 8.94 to 20.94)	very low
2023-11-01	SS	ZF	Amiya 2016	P3 (growth-restricted population): General Development Quotient at 3 years' follow up	1 study, 72 children	<30 weeks	3 years	MD 13.00, 95% CI (- 3.75 to 29.75)	very low
2023-11-01	SS	ZF	Amiya 2016	P4 (growth resrticted population): Growth <10th percentile in early childhood	1 study, 91 children	26-31 weeks	early childhood	OR 5.20; 95% CI (1.38 to 19. 19.62)	low
2023-11-01	SS	ZF	Amiya 2016	P4 (growth resricted population) survival without handicap at 2yrs, survival at school age, abnormal bevaviour				one study undertaken in a growth-restricted population, found significantly higher rates of survival without handicap at two years’ corrected age in infants treated with ACS groups. When followed up at school age, however, no significant difference in survival was observed. Additionally, study authors found no difference in incidence of abnormal behaviour between groups.	very low
2023-11-01	SS	FB	Sotiriadis 2015	Any steroids Cerebral palsy	7 studies, 6498	22 weeks - 32 weeks	18 mo -12 y	RR 0.678, 95% CI (0.564–0.815)	not reported
2023-11-01	SS	FB	Sotiriadis 2015	Any steroids Severe Disability	5 studies, 6051	22 - 30 wks	18- 3 yrs	RR 0.787, 95% CI (0.729–0.850)	not reported
2023-11-01	SS	FB	Sotiriadis 2015	Any steroids MDI <70	4 studies, 4939	22 - 31 wks	18 -36 months	RR 0.840, 95% CI (0.692–1.020)	not reported
2023-11-01	SS	FB	Sotiriadis 2015	Any steroids PDI <70	2 studies, 4018	22- 31 wks	18-36 month	RR 0.829, 95% CI (0.737–0.933)	not reported
2023-11-01	SS	FB	Sotiriadis 2015	Any steroids Intact survival	6 studies, 2644	25 - 30 wks	18 - 24 months	RR 1.186, 95% CI (1.056–1.332)	not reported
2023-11-01	SS	FB	Sotiriadis 2015	Any steroids Minor disability	3 studies, 1327	26 - 30 wks	24 - 36 months	RR 0.826., 95% CI (0.638–1.068)	not reported
2023-11-01	SS	FB	Sotiriadis 2015	Betamethasne Cerebral palsy	4 studies, 977	25 - 31 wks	18 mo -12 y	RR 0.828, 95% CI (0.491–1.396)	not reported
2023-11-01	SS	FB	Sotiriadis 2015	Betamethasone Severe Disability	3 studies, 1079	25 - 29 wks	18m-24 m	RR 0.776, 95% CI (0.642–0.937)	not reported
2023-11-01	SS	FB	Sotiriadis 2015	Betamethasone MDI <70	2 studies, 775	24.9 - 26 wks	18 -22 mo	RR 0.762, 95% CI (0.603–0.963)	not reported
2023-11-01	SS	FB	Sotiriadis 2015	Betamethasone Intact survival	4 studies, 1213	25 - 30 wks	2-3 yr	RR 1.329, 95% CI (1.047–1.686)	not reported
2023-11-01	SS	FB	Sotiriadis 2015	Dexamethasone Cerebral palsy	3 studies, 1049	26-31 wks	18-36 month	RR 0.726, 95% CI (0.435–1.211)	not reported
2023-11-01	SS	FB	Sotiriadis 2015	Dexamethasone Severe Disability	2 studies, 643	26 -30 wk	18 -24 mo	RR 0.902, 95% CI (0.732–1.111)	not reported
2023-11-01	SS	FB	Sotiriadis 2015	Dexamethasone MDI <70	2 studies, 991	26 -31.4 wk	18 - 36 mo	RR 0.853, 95% CI (0.673–1.079)	not reported
2023-11-01	SS	FB	Sotiriadis 2015	Dexamethasone PDI <70	2 studies, 985	26 -31.4 wk	18 - 36 mo	RR 0.984, 95% CI (0.553–1.753)	not reported
2023-11-01	SS	FB	Sotiriadis 2015	Dexamethasone Intact survival	2 studies, 643	26- 30.3 wks	2-3y	RR 1.329, 95% CI (1.047–1.686)	not reported
2023-11-01	SS	FB	Sotiriadis 2015	Randomized controlled trial only Cerebral palsy	3 studies, 707	29-32 wks	18 mo -12yrs	RR 0.563, 95% CI (0.308–1.029)	not reported
2023-11-01	SS	FB	Sotiriadis 2015	Mean GA at birth <28 wk Cerebral palsy	4 studies, 5891	mean GA <28 wk	18 mo- 5 yrs	RR 0.668, 95% CI (0.498–0.895)	not reported
2023-11-01	SS	FB	Sotiriadis 2015	Mean GA at birth <28wk Severe Disability	3 studies, 6789	mean GA <28 wk	18- 36 mo	RR 0.785, 95% CI (0.726–0.848)	not reported
2023-11-01	SS	FB	Sotiriadis 2015	Mean GA at birth <28 wk MDI <70	3 studies, 4509	mean GA <28 wk	18 - 36 months	RR 0.806, 95% CI (0.596–1.090)	not reported
2023-11-01	SS	FB	Sotiriadis 2015	Mean GA at birth <28 wk Intact survival	3 studies, 2158	mean GA <28 wk	18 - 36 months	RR 1.377, 95% CI (0.934–2.029)	not reported
2023-11-01	SS	FB	Sotiriadis 2015	Mean GA at birth 28-34 wk Cerebral palsy	3 studies, 707	mean GA 28-34 wks	18 mo -12yrs	RR 0.563, 95% CI (0.308 ‐ 1.029)	not reported
2023-11-01	SS	FB	Sotiriadis 2015	Mean GA at birth 28-34 wk Severe disability	2 studies, 386	mean GA 28-34 wks	24 month	RR 0.875, 95% CI (0.545–1.403)	not reported
2023-11-01	SS	FB	Sotiriadis 2015	Mean GA at birth 28-34 wk Intact survival	3 studies, 486	mean GA 28-34 wks	24 month	RR 1.148, 95% CI (1.036–1.273)	not reported
2023-11-01	SS	FB	Sotiriadis 2015	Mean GA at birth 28-34 wk Minor disability	2 studies, 386	mean GA 28-34 wks	24 month	RR 0.754, 95% CI (0.547–1.038)	not reported
2023-11-01	SS	FB	Sotiriadis 2015	Cognitive development–Wechsler Scales of Intelligence: Verbal Intelligence Quotient (Any steroid)	4 studies, 1699	29 - 35 wks	6 -31 yrs	SMD - 0.027, 95% CI (- 0.199 to 0.323)	not reported
2023-11-01	SS	FB	Sotiriadis 2015	Cognitive development–Wechsler Scales of Intelligence: Verbal Intelligence Quotient (Betamethasone)	3 studies, 412	29. 3 - 35 wk	10-31 y	SMD 0.051, 95% CI (- 0.194 to 0.296)	not reported
2023-11-01	SS	FB	Sotiriadis 2015	Cognitive development–Wechsler Scales of Intelligence: Verbal Intelligence Quotient (mean GA at birth less than 28wk)	4 studies, 1699	mean GA >28 wk	6 - 31 y	SMD - 0.027, 95% CI (- 0.199 to 0.323)	not reported
2023-11-01	SS	FB	Sotiriadis 2015	Cognitive development–Wechsler Scales of Intelligence: Performance Intelligence Quotient (Any steroid)	4 studies, 1699	29 - 35 wks	6 - 31 y	SMD 0.000 (- 0.209 to 0.210)	not reported
2023-11-01	SS	FB	Sotiriadis 2015	Cognitive development–Wechsler Scales of Intelligence: Performance Intelligence Quotient (Betamethasone)	3 studies, 412	29 - 35 wks	6 - 31 y	SMD 0.043, 95% CI(- 0.306 to 0.393)	not reported
2023-11-01	SS	FB	Sotiriadis 2015	Cognitive development–Wechsler Scales of Intelligence: Performance Intelligence Quotient (mean GA at birth >28 wk))	4 studies, 1699	mean GA >28 wk	6 - 31 y	SMD 0.000, 95% CI (- 0.209 to 0.210)	not reported
2023-11-01	SS	FB	Sotiriadis 2015	Cognitive development–Wechsler Scales of Intelligence: Full Intelligence Quotient (Betamethasone)	3 studies, 412	29 - 35 wks	6 - 31 y	SMD 0.064, 95% CI (- 0.276 to 0.404)	not reported
2023-11-01	SS	ZF	Peltoniemi 2011	Death or severe neurological impairment	4 RCTs, 3421	< 28 wks to ≥ 37 wks	2 yrs	RR 0.98 , 95% CI (0.79 - 1.20)	not reported
2023-11-01	SS	ZF	Peltoniemi 2011	Cerebral palsy	4 RCTs, 3811	< 28 wks to ≥ 37 wks	2 yrs	RR 0.99, 95% CI ( 0.68–1.45)	not reported
2023-11-01	SS	ZF	Peltoniemi 2011	Rehospitalization	4 RCTs, 3896	< 28 wks to ≥ 37 wks	2 yrs	RR 1.02, 95% CI (0.94–1.11)	not reported
2023-11-01	SS	ZF	Peltoniemi 2011	Weight (kg)	4 RCTs, 3797	< 28 wks to ≥ 37 wks	2 yrs	MD - 0.058, 95% CI (-0.122 - 0.005)	not reported
2023-11-01	SS	ZF	Peltoniemi 2011	Height (cm)	4 RCTs, 3797	< 28 wks to ≥ 37 wks	2 yrs	MD - 0.021, 95% CI (- 0.084 - 0.043)	not reported
2023-11-01	SS	ZF	Peltoniemi 2011	Head circumfarence (cm)	4 RCTs, 3797	< 28 wks to ≥ 37 wks	2 yrs	MD - 0.032, 95% CI (- 0.096 - 0.032)	not reported
2023-11-01	SS	ZF	Onland 2011	Intact survival	no metaanalysis		2 yrs	Only one trial reported long-term neurodevelopmental outcomes of a subgroup of participants recruited in a single center. Therefore, no metaregression or metaanalysis could be performed. This article reported on the neurodevelopmental outcome of 82 surviving participants, showing intact survival of 52% in the treated arm compared with 34% of the placebo-treated participants (not statistically sig…	not reported
2023-11-01	SS	ZF	Aghajafari 2001	cerebral palsy, height, weight, head circumfarence,	no meta analysis performed for the long term outcomes			In a follow-up study of children at 3 years of age, French et al showed no significant difference in weight, height, and head circumference for those who received multiple courses of ACS compared with those who received a single course. They also showed no significant difference in the likelihood of cerebral palsy (OR, 0.24; 95% CI, 0.01 to 4.49) or disability (OR, 0.21; 95% CI, 0.03 to 1.70) aft…
2023-11-01	SS	ZF	Ninan 2023	neurosensory disability, neurocognitive/neurobehavioral disability, cerebral palsy, neuromotor disability, developmetal delay	no metatanalysis			In this systematic review of eight recent studies reporting long-term outcomes in over 2,860 children after preterm exposure to multiple courses (including a rescue dose) versus a single course of ACS, there were no significant benefits or risks regarding neurodevelopment in children born preterm but little data after one rescue dose and none after a single rescue course. However, in term born ch…
2023-11-01	SS	FB	Williams 2022	Death in childhood (death after hopdital discharge)	1 RCT, 1509 children		2 yr adjusted age	RR 0.65; 95% CI [0.11, 3.89]
2023-11-01	SS	FB	Williams 2022	Neurodevelopmental disbility at follow up	2 RCTs, 1151 children	Preterm and at term	18 mo -2 yr	RR 1.02; 95% CI [0.85, 1.22]	moderate
2023-11-01	SS	FB	Williams 2022	Weight at 2 years (mean kg)	1 RCT, 1208 children	Mean GA (dexa: 34.7 weeks, beta: 34.5 weeks)	2 yr	MD 0.00; 95% CI [-0.23,0.23]	not reported
2023-11-01	SS	FB	Williams 2022	Height at 2 years (mean cm)	1 RCT, 1187 children	Mean GA (dexa: 34.7 weeks, beta: 34.5 weeks)	2 yr	MD 0.20; 95% CI [-0.39,0.79]	not reported
2023-11-01	SS	FB	Williams 2022	Head circumfarence at 2 years	1 RCT, 1188 children	Mean GA (dexa: 34.7 weeks, beta: 34.5 weeks)	2 yr	MD 0.10; 95% CI [-0.14,0.34]	not reported
2023-11-01	SS	FB	Williams 2022	Systolic blood pressure (mean mmHg)	1 RCT, 724 children	Mean GA (dexa: 34.7 weeks, beta: 34.5 weeks)	2 yr	MD -0.60; 95% CI [-2.23, 1.03]	not reported
2023-11-01	SS	FB	Williams 2022	Diastoloc blood pressure (mmHg) (1 trial)	1 RCT, 703 children	Mean GA (dexa: 34.7 weeks, beta: 34.5 weeks)	2 yr	MD -0.10; 95% CI [-1.67, 1.47]	not reported
2023-11-01	SS	FB	Williams 2022	Visual impairment	1 RCT, 1227 children	Mean GA (dexa: 34.7 weeks, beta: 34.5 weeks)	2 yr	RR 0.33; 95% CI [0.01, 8.15]	low
2023-11-01	SS	FB	Williams 2022	Hearing impairment	1 RCT, 1227 children	Mean GA (dexa: 34.7 weeks, beta: 34.5 weeks)	2 yr	RR 1.16; 95% CI [0.63, 2.16]	moderate
2023-11-01	SS	FB	Williams 2022	Developmental delay – motor (mild/moderate/severe)	1 RCT, 1166 children	Mean GA (dexa: 34.7 weeks, beta: 34.5 weeks)	2 yr	RR 0.89; 95% CI [0.66, 1.20]	not reported
2023-11-01	SS	FB	Williams 2022	Developmental delay – motor (moderate/severe only)	1 RCT, 1166 children	Mean GA (dexa: 34.7 weeks, beta: 34.5 weeks)	2 yr	RR 0.84; 95% CI [0.45, 1.56]	moderate
2023-11-01	SS	FB	Williams 2022	Intellectual impairment: cognitive or language developmental delay (mild, moderate or severe)	1 RCT, 1161 children	Mean GA (dexa: 34.7 weeks, beta: 34.5 weeks)	2 yr	RR 1.23; 95% CI [0.80, 1.90]	moderate
2023-11-01	SS	FB	Williams 2022	Developmental delay – cognitive or language (mild/moderate/severe)	1 RCT, 1208 children	Mean GA (dexa: 34.7 weeks, beta: 34.5 weeks)	2 yr	RR 0.97; 95% CI [0.79, 1.20]	not reported
2023-11-01	SS	FB	Williams 2022	Cerebral palsy	1 RCT, 1223 children	Mean GA (dexa: 34.7 weeks, beta: 34.5 weeks)	2 yr	RR 2.50; 95% CI [0.97, 6.39]	not reported
2023-11-01	SS	FB	Williams 2022	Childhood behaviour checklist (mean total score)	1 RCT, 1253 children	Mean GA (dexa: 34.7 weeks, beta: 34.5 weeks)	2 yr	MD -0.40; 95% CI [-2.68, 1.88]	not reported
2023-11-01	SS	FB	Williams 2022	Educational achievement – cognitive score (mean, BSID-III)	1 RCT, 1199 children	Mean GA (dexa: 34.7 weeks, beta: 34.5 weeks)	2 yr	MD 0.50; 95% CI [-1.28 , 2.28]	not reported
2023-11-01	SS	FB	Williams 2022	Educational achievement – language score (mean, BSID-III)	1 RCT, 1160 children	Mean GA (dexa: 34.7 weeks, beta: 34.5 weeks)	2 yr	MD 0.30; 95% CI [-1.81 , 2.41]	not reported
2023-11-01	SS	FB	Williams 2022	Educational achievement – motor score (mean, BSID-III)	1 RCT, 1160 children	Mean GA (dexa: 34.7 weeks, beta: 34.5 weeks)	2 yr	MD 0.10; 95% CI [-1.75 , 1.95]	not reported
2023-11-01	SS	FB	Wang 2022	Hearing impairment	1 study, 971 children	<34 weeks	18-22 months	ACS vs No ACS: OR 0.64; 95% CI [0.48 - 0.87] Beta vs Dexa: OR 0.27; 95% CI [ 0.10 - 0.77]	not reported
2023-11-01	SS	ZF	Sacco 2022	Blood pressure; Echocardiography; Heart rate; ECG	no meta analysis			Blood pressure: s found no difference in BP (peripheral or central, systolic or diastolic) between offspring exposed to ACS and controls. Echocardiogram parameters : did not differ between the two groups. Heart rate: no difference in heart rate between ACS exposure and controls ECG: no diffrenece between groups
2023-11-01	SS	ZF	Crowley 1995	Physicial growth and development	3 trials (no meta analysis)		3 years to upto 12 yrs	no efefct on these parameters
2023-11-01	SS	ZF	Crowley 1995	Psychometric tests	3 trials (no meta analysis)			no evidence of diffence in scores in the two groups
2023-11-01	SS	ZF	Crowley 1995	neurologic abnormality	3 trials, 778 children	<34 weeks	upto 3 yrs	OR 0.62, 95% CI (?)	not reported
2024-03-01	SS	FB	Ninan 2023	Speech/language development disorder; Psychological developmental disorder (specified/unspecified); Epilepsy ; Motor function development disorder; Scholastic skill development disorder;Vision or hearing loss; Developmental delay; Attention deficit disorder; Pervasive developmental disorder; Weight >90th & <10th percentile; Height >90th & <10Th percentile; BMI >90th & <10th percentile; Asthma; Wh…	no metaanalysis for long term outcomes			From term born infants, exposure to early antenatal corticosteroids versus non-exposure was associated with adverse long term outcomes in four population based studies, including 19 out of 26 adjusted long term outcomes44 48 49 50 (eg, significantly increased risk of any mental or behavioural disorder in children born at term, adjusted hazard ratio 1.47, 95% confidence interval 1.36 to 1.60, one …
